# Supplementary material for: Absence of Host-Specific Genes in Canine and Human Staphylococcus pseudintermedius as Inferred from Comparative Genomics
Source: Antibiotics (Basel). 2021 Jul 14;10(7):854. doi: 10.3390/antibiotics10070854 (PMC8300826; doi:10.3390/antibiotics10070854)
Supplement: Supplementary file 1 [file antibiotics-10-00854-s001.zip]

Archive with 6 entries (6 files):
- Supplementary Figure S1_Wegener_MDPI_Antibiotics.pdf
- Supplementary Figure S2_Wegener_MDPI_Antibiotics.pdf
- Supplementary figure S3_Wegener_MDPI_Antibiotics.pdf
- Supplementary_Table S1_Wegener_MDPI_Antibiotics.xlsx
- Supplementary_Table S2_Wegener_MDPI_Antibiotics.xlsx
- Supplementary_Table S3_Wegener_MDPI_Antibiotics.xlsx
