# Supplementary material for: Absence of Host-Specific Genes in Canine and Human Staphylococcus pseudintermedius as Inferred from Comparative Genomics
Source: Antibiotics (Basel). 2021 Jul 14;10(7):854. doi: 10.3390/antibiotics10070854 (PMC8300826; doi:10.3390/antibiotics10070854)
Supplement: Supplementary file 1 [file antibiotics-10-00854-s001.zip › Supplementary_Table S1_Wegener_MDPI_Antibiotics.xlsx]

## Sheet: Sheet1
Supplemental Table S1. Isolate information, resistances and mobile elements in human and canine MSSP isolates
												Antimicrobials
												β-lactams	Aminoglycosides			chloramphenicol	macrolides/ lincosamides	tetracyclin	trimethoprim/ sulfamethoxazol	lincosamides		Mobile genetic elements
Isolate	Acession number	genome size	Coverage	Host	Sequence type	Clonal Complex	isolation year	hospital	infection site	patient age (years)	Gender	blaZ	aac(6')-aph(2")	ant6-la	aph(3')-III	cat(pC221)	erm(B)	tet(M)	dfrG	InuA	MDR	p2221	PRE25-like1	CRISPR-cas type III1
17S01338-1	GCA_903992045.1	2521252	75.5	dog	979		2015	A	skin	15 mo	n.a	+	-	-	-	-	-	+	-	-	-	-	-	-
17S01339-1	GCA_903991935.1	2588831	72.6	dog	980		2015	A	ear	10	n.a	+	+	-	-	-	-	+	-	-	+	-	-	-
17S02308-1	GCA_903992445.1	2512288	97.2	dog	989		2015	A	skin	5	n.a	+	-	+	+	+	+	-	-	-	+	-	+	-
17S02309-1	GCA_903992465.1	2623448	87.1	dog	261		2015	A	ear	8	n.a	+	-	+	+	-	-	+	+	-	+	-	-	-
18S03460-1	GCA_903992275.1	2463220	71.9	dog	1362		2015	A	wound	5	n.a	-	-	-	-	-	-	-	-	-	-	-	-	-
18S03461-1	GCA_903992315.1	2577876	66.1	dog	1361		2015	A	urinary tract	13 mo	n.a	+	-	+	+	+	+	+	-	-	+	-	+	-
18S03462-1	GCA_903992285.1	2614396	58.4	dog	1141		2015	A	wound	10	n.a	+	-	-	-	-	-	-	-	-	-	-	-	-
17S01340-1	GCA_903992015.1	2560330	79	dog	981		2016	A	ear	9	n.a	+	+	+	+	+	+	+	-	-	+	-	+	-
17S01341-1	GCA_903992155.1	2560300	78.5	dog	982		2016	A	skin	6	n.a	+	-	-	-	-	-	-	-	-	-	-	-	-
17S01342-1	GCA_903992175.1	2547259	80.3	dog	983		2016	A	skin	2	n.a	+	-	+	+	-	-	-	-	-	-	-	-	-
18S03463-1	GCA_903992245.1	2583666	71.7	dog	1360	241	2016	A	ear	8	n.a	+	-	+	+	+	+	-	-	-	+	+	+	+
18S03465-1	GCA_903992335.1	2616926	61.2	dog	1359		2016	A	skin	8	n.a	+	-	-	-	-	-	+	-	-	-	-	-	-
18S03466-1	GCA_903992295.1	2595769	45.1	dog	1358		2016	A	joint	2	n.a	+	-	-	-	-	-	+	-	-	-	-	-	-
18S03467-1	GCA_903992205.1	2551651	48.8	dog	1357		2017	A	urinary tract	11	n.a	-	-	-	-	-	-	-	-	-	-	-	-	-
18S03468-1	GCA_903992345.1	2575321	63.5	dog	1356		2017	A	ear	4	n.a	+	-	+	+	+	+	-	-	-	+	+	+	-
18S03469-1	GCA_903992375.1	2547492	66.2	dog	1355		2017	A	wound	n.a	n.a	+	-	+	+	+	+	-	-	-	+	-	+	-
18S03470-1	GCA_903992325.1	2562361	60.7	dog	1354		2017	A	skin	12	n.a	+	-	+	+	-	+	+	-	-	+	-	-	-
18S03471-1	GCA_903992195.1	2659270	69.8	dog	1353		2017	A	skin	5	n.a	+	-	-	-	-	-	-	-	-	-	-	-	-
18S03472-1	GCA_903992265.1	2506025	74.1	dog	1352		2018	A	ear	6	n.a	+	-	+	+	-	-	+	-	-	+	-	-	-
18S03473-1	GCA_903992235.1	2574809	70.4	dog	1351		2018	A	skin	5	n.a	+	-	+	+	+	+	-	-	-	+	-	+	-
18S03474-1	GCA_903992185.1	2607641	64.5	dog	1350	241	2018	A	wound	4	n.a	+	-	+	+	+	+	-	-	-	+	+	+	+
18S03477-1	GCA_903992355.1	2507357	81.9	dog	1349		2018	A	wound	4	n.a	+	-	-	-	-	-	+	-	-	-	-	-	-
18S03478-1	GCA_903992365.1	2458436	72.1	dog	1348		2018	A	ear	11mo	n.a	+	-	-	-	-	-	-	-	-	-	-	-	-
18S03479-1	GCA_903992425.1	2505461	73.8	dog	241	241	2018	A	ear	4	n.a	+	-	+	+	+	+	-	-	-	+	-	+	*
18S03480-1	GCA_903992415.1	2688931	78.1	dog	1347		2018	A	ear	2	n.a	+	-	+	+	-	-	+	-	+	+	-	-	-
16S06617-1	GCA_903991995.1	2629084	107.8	human	241	241	2015	B	rectum	86	M	+	-	+	+	+	+	-	-	-	+	+	+	+
15S01748-1	GCA_903992105.1	2565874	64.2	human	940		2014	C	ear	50	M	+	-	+	+	+	+	-	-	-	+	+	+	-
16S06616-1	GCA_903991975.1	2479927	119.6	human	978		2015	B	wound	66	M	+	-	-	-	-	-	-	-	-	-	-	-	-
16S06614-1	GCA_903992065.1	2536572	90.7	human	241	241	2016	B	wound	51	M	+	-	+	+	+	+	-	-	-	+	+	+	+
16S06612-1	GCA_903991965.1	2653579	100.6	human	241	241	2016	B	skin	48	F	+	-	+	+	+	+	-	-	-	+	+	+	-
16S06619-1	GCA_903992075.1	2610072	98.6	human	941	241	2016	B	wound	68	M	+	-	+	+	+	+	-	-	-	+	+	+	+
16S06620-1	GCA_903992005.1	2481396	105.3	human	942		2016	B	wound	62	M	+	-	+	+	-	-	-	-	-	-	-	-	-
16S07408-1	GCA_903991925.1	2514818	61.8	human	943		2016	D	wound	21	M	-	-	-	-	-	-	-	-	-	-	*	-	+
16S07409-1	GCA_903991915.1	2544811	65.8	human	944		2016	D	wound	64	M	+	-	-	-	-	-	-	-	-	-	-	-	-
16S07410-1	GCA_903991955.1	2485311	61.3	human	945		2016	D	n.a	66	F	-	-	-	-	-	-	-	-	-	-	-	-	-
16S06621-1	GCA_903992025.1	2475975	111.4	human	985		2016	B	wound	48	M	+	-	-	-	-	-	-	-	-	-	-	-	-
16S06613-1	GCA_903992055.1	2544727	98.4	human	993		2016	B	wound	78	F	-	-	-	-	-	-	-	-	-	-	-	-	-
16S06618-1	GCA_903992095.1	2654025	100.2	human	994		2016	B	systemic	65	F	+	-	-	-	-	-	-	-	-	-	-	-	-
16S06119-2	GCA_903991985.1	2539372	59.4	human	1377		2016	E	Wound	64	F	+	-	-	-	-	-	+	-	-	-	-	-	-
16S06120-1	GCA_903992035.1	2516654	64.3	human	1382		2016	E	wound	6	F	+	-	+	+	+	+	+	-	-	+	-	+	+
17S01531-1	GCA_903992135.1	2610235	67.2	human	241	241	2017	B	wound	68	F	+	-	+	+	+	+	-	-	-	+	+	+	+
17S01534-1	GCA_903992455.1	2563571	71	human	241	241	2017	E	wound	63	F	+	-	+	+	+	+	-	-	-	+	+	+	+
17S01533-1	GCA_903992475.1	2503407	59.3	human	309		2017	B	urinary tract	72	M	-	-	-	-	-	-	-	-	-	-	-	-	+
17S00105-1	GCA_903991945.1	2593028	70.8	human	946		2017	E	n.a	n.a	n.a	+	-	+	+	+	+	-	-	-	+	+	+	-
17S00460-1	GCA_903992085.1	2523782	59.9	human	947		2017	E	n.a	n.a	n.a	+	-	-	-	-	-	-	-	-	-	-	-	-
17S01527-1	GCA_903992165.1	2490448	86.9	human	984		2017	B	wound	79	M	-	-	-	-	-	-	-	-	-	-	-	-	-
17S01528-1	GCA_903992145.1	2470818	96.5	human	985		2017	B	wound	62	M	+	-	-	-	-	-	-	-	-	-	-	-	-
17S01529-1	GCA_903992125.1	2599497	89.6	human	986		2017	B	skin	21	M	+	-	-	-	-	-	+	-	-	-	-	-	+
17S01532-1	GCA_903992115.1	2536652	76.6	human	987		2017	B	wound	69	M	-	-	-	-	-	-	-	-	-	-	-	-	-
17S03114-1	GCA_903992435.1	2519333	94.6	human	1023		2017	C	joint	60	M	-	-	-	-	-	-	-	-	-	-	-	-	-
18S00254-1	GCA_903992305.1	2542698	92.3	human	1024		2018	E	wound	n.a	n.a	+	-	-	-	-	-	+	-	-	-	-	-	-
19S00002-1	GCA_903992385.1	2556473	33	human	1249		2018	G	Joint	82	F	+	-	-	-	-	-	-	-	-	-	-	-	-
18S01204-2	GCA_903992225.1	2581644	52.9	human	1378		2018	E	wound	57	n.a	+	-	+	+	+	+	+	-	-	+	-	+	-
18S03880-1	GCA_903992405.1	2572497	54.7	human	1379	241	2018	E	n.a	n.a	n.a	+	-	+	+	+	+	-	-	-	+	+	+	-
18S02794-1	GCA_903992215.1	2509042	52	human	1380		2018	E	n.a	n.a	n.a	+	-	+	+	+	+	-	-	-	+	-	+	-
18S02019-1	GCA_903992255.1	2541387	59.6	human	1381		2018	F	ear	52	F	+	-	-	-	-	-	+	-	-	-	-	-	-
19S00004-1	GCA_903992395.1	2465434	119.2	human	989		2019	G	wound	57	M	+	-	+	+	+	+	-	-	-	+	-	+	-
A = VMDC (Utrecht) , B = IZORE (Friesland) , C = UMCU (Utrecht) , D = UMCG ( Groningen) , E = AMC (Noord Holland), F = LabMicta (overijsel) , G = Reiner Haga (Zuid Holland). + = present, - = absent, * = partial. n.a. = not available
1 Detailled gene content in supplementary Table 2
