# Supplementary material for: Absence of Host-Specific Genes in Canine and Human Staphylococcus pseudintermedius as Inferred from Comparative Genomics
Source: Antibiotics (Basel). 2021 Jul 14;10(7):854. doi: 10.3390/antibiotics10070854 (PMC8300826; doi:10.3390/antibiotics10070854)
Supplement: Supplementary file 1 [file antibiotics-10-00854-s001.zip › Supplementary_Table S2_Wegener_MDPI_Antibiotics.xlsx]

## Sheet: Sheet1
Supplementary Table S2: Roary-Scoary analysis of dog and human isolates
Annotation	Number dog_present_in	Number_human present_in	Naive_p	Bonferroni_p	Benjamini_H_p	Best_pairwise_comp_p	Worst_pairwise_comp_p	15S01748-1	16S06119-2	16S06120-1	16S06612-1	16S06613-1	16S06614-1	16S06616-1	16S06617-1	16S06618-1	16S06619-1	16S06620-1	16S06621-1	16S07408-1	16S07409-1	16S07410-1	17S00105-1	17S00460-1	17S01338-1	17S01339-1	17S01340-1	17S01341-1	17S01342-1	17S01527-1	17S01528-1	17S01529-1	17S01531-1	17S01532-1	17S01533-1	17S01534-1	17S02308-1	17S02309-1	17S03114-1	18S00254-1	18S01204-2	18S02019-1	18S02794-1	18S03460-1	18S03461-1	18S03462-1	18S03463-1	18S03465-1	18S03466-1
LexA repressor	8	0	0.000654543	1	0.743234	0.03125	0.03125	-	-	-	-	-	-	-	-	-	-	-	-	-	-	-	-	-	-	-	-	+	-	-	-	-	-	-	-	-	-	+	-	-	-	-	-	-	-	-	+	-	+
hypothetical protein	8	0	0.000654543	1	0.743234	0.03125	0.03125	-	-	-	-	-	-	-	-	-	-	-	-	-	-	-	-	-	-	-	-	+	-	-	-	-	-	-	-	-	-	+	-	-	-	-	-	-	-	-	+	-	+
Glutamyl endopeptidase	6	0	0.00488037	1	0.766708	0.03125	0.03125	-	-	-	-	-	-	-	-	-	-	-	-	-	-	-	-	-	-	+	+	+	-	-	-	-	-	-	-	-	-	-	-	-	-	-	-	+	-	-	+	-	-
hypothetical protein	1	13	0.00154731	1	0.766708	0.00390625	0.0390625	-	-	-	+	+	+	+	+	+	+	+	-	-	-	+	-	+	-	-	-	-	-	-	-	-	-	-	-	+	-	-	+	+	-	-	-	-	-	-	-	-	-
hypothetical protein	6	0	0.00488037	1	0.766708	0.0625	0.0625	-	-	-	-	-	-	-	-	-	-	-	-	-	-	-	-	-	-	-	-	-	+	-	-	-	-	-	-	-	-	+	-	-	-	-	-	-	+	+	-	-	-
hypothetical protein	6	0	0.00488037	1	0.766708	0.0625	0.0625	-	-	-	-	-	-	-	-	-	-	-	-	-	-	-	-	-	-	-	-	-	+	-	-	-	-	-	-	-	-	+	-	-	-	-	-	-	+	+	-	-	-
hypothetical protein	6	0	0.00488037	1	0.766708	0.0625	0.0625	-	-	-	-	-	-	-	-	-	-	-	-	-	-	-	-	-	-	-	-	-	+	-	-	-	-	-	-	-	-	+	-	-	-	-	-	-	+	+	-	-	-
hypothetical protein	6	0	0.00488037	1	0.766708	0.0625	0.0625	-	-	-	-	-	-	-	-	-	-	-	-	-	-	-	-	-	-	-	-	-	+	-	-	-	-	-	-	-	-	+	-	-	-	-	-	-	+	+	-	-	-
hypothetical protein	6	0	0.00488037	1	0.766708	0.0625	0.0625	-	-	-	-	-	-	-	-	-	-	-	-	-	-	-	-	-	-	-	-	-	+	-	-	-	-	-	-	-	-	+	-	-	-	-	-	-	+	+	-	-	-
hypothetical protein	6	0	0.00488037	1	0.766708	0.0625	0.0625	-	-	-	-	-	-	-	-	-	-	-	-	-	-	-	-	-	-	-	-	-	+	-	-	-	-	-	-	-	-	+	-	-	-	-	-	-	+	+	-	-	-
hypothetical protein	6	0	0.00488037	1	0.766708	0.0625	0.0625	-	-	-	-	-	-	-	-	-	-	-	-	-	-	-	-	-	-	-	-	-	+	-	-	-	-	-	-	-	-	+	-	-	-	-	-	-	+	+	-	-	-
Type I restriction enzyme EcoKI M protein	5	0	0.012689	1	1	0.0625	0.0625	-	-	-	-	-	-	-	-	-	-	-	-	-	-	-	-	-	-	-	+	+	-	-	-	-	-	-	-	-	-	+	-	-	-	-	-	-	-	-	-	-	+
Type-1 restriction enzyme R protein	5	0	0.012689	1	1	0.0625	0.0625	-	-	-	-	-	-	-	-	-	-	-	-	-	-	-	-	-	-	-	+	+	-	-	-	-	-	-	-	-	-	+	-	-	-	-	-	-	-	-	-	-	+
hypothetical protein	25	26	0.0298524	1	1	0.0625	0.0625	-	+	+	+	+	-	+	+	+	-	+	+	+	-	+	+	-	+	+	+	+	+	+	+	+	+	+	+	+	+	+	+	+	+	-	+	+	+	+	+	+	+
hypothetical protein	0	6	0.0298524	1	1	0.0625	0.0625	+	-	-	-	-	+	-	-	-	+	-	-	-	+	-	-	+	-	-	-	-	-	-	-	-	-	-	-	-	-	-	-	-	-	+	-	-	-	-	-	-	-
hypothetical protein	0	6	0.0298524	1	1	0.0625	0.0625	+	-	-	-	-	+	-	-	-	+	-	-	-	+	-	-	+	-	-	-	-	-	-	-	-	-	-	-	-	-	-	-	-	-	+	-	-	-	-	-	-	-
hypothetical protein	0	6	0.0298524	1	1	0.0625	0.0625	+	-	-	-	-	+	-	-	-	+	-	-	-	+	-	-	+	-	-	-	-	-	-	-	-	-	-	-	-	-	-	-	-	-	+	-	-	-	-	-	-	-
hypothetical protein	0	6	0.0298524	1	1	0.0625	0.0625	+	-	-	-	-	+	-	-	-	+	-	-	-	+	-	-	+	-	-	-	-	-	-	-	-	-	-	-	-	-	-	-	-	-	+	-	-	-	-	-	-	-
hypothetical protein	0	6	0.0298524	1	1	0.0625	0.0625	+	-	-	-	-	+	-	-	-	+	-	-	-	+	-	-	+	-	-	-	-	-	-	-	-	-	-	-	-	-	-	-	-	-	+	-	-	-	-	-	-	-
hypothetical protein	3	14	0.0181002	1	1	0.0922852	0.0922852	+	+	-	-	+	+	-	-	+	+	-	-	+	+	+	-	+	-	-	-	-	-	+	-	-	-	+	+	-	-	-	-	-	-	+	-	+	-	-	-	-	+
hypothetical protein	12	25	0.0258911	1	1	0.0214844	0.109375	+	+	-	+	+	+	-	+	-	+	+	+	-	+	-	+	+	-	+	-	-	+	+	+	+	+	+	-	+	+	+	+	+	+	-	+	-	+	+	-	-	+
Limonene 1,2-monooxygenase	12	25	0.0258911	1	1	0.0214844	0.109375	+	+	-	+	+	+	-	+	-	+	+	+	-	+	-	+	+	-	+	-	-	+	+	+	+	+	+	-	+	+	+	+	+	+	-	+	-	+	+	-	-	+
putative ABC transporter ATP-binding protein YheS	12	25	0.0258911	1	1	0.0214844	0.109375	+	+	-	+	+	+	-	+	-	+	+	+	-	+	-	+	+	-	+	-	-	+	+	+	+	+	+	-	+	+	+	+	+	+	-	+	-	+	+	-	-	+
CRISPR-associated endonuclease Cas1	13	7	0.0258911	1	1	0.0214844	0.109375	-	-	+	-	-	-	+	-	+	-	-	-	+	-	+	-	-	+	-	+	+	-	-	-	-	-	-	+	-	-	-	-	-	-	+	-	+	-	-	+	+	-
CRISPR-associated endoribonuclease Cas2	13	7	0.0258911	1	1	0.0214844	0.109375	-	-	+	-	-	-	+	-	+	-	-	-	+	-	+	-	-	+	-	+	+	-	-	-	-	-	-	+	-	-	-	-	-	-	+	-	+	-	-	+	+	-
CRISPR-associated endonuclease Cas9/Csn1	13	7	0.0258911	1	1	0.0214844	0.109375	-	-	+	-	-	-	+	-	+	-	-	-	+	-	+	-	-	+	-	+	+	-	-	-	-	-	-	+	-	-	-	-	-	-	+	-	+	-	-	+	+	-
hypothetical protein	13	7	0.0258911	1	1	0.0214844	0.109375	-	-	+	-	-	-	+	-	+	-	-	-	+	-	+	-	-	+	-	+	+	-	-	-	-	-	-	+	-	-	-	-	-	-	+	-	+	-	-	+	+	-
hypothetical protein	5	0	0.012689	1	1	0.125	0.125	-	-	-	-	-	-	-	-	-	-	-	-	-	-	-	-	-	-	-	-	+	-	-	-	-	-	-	-	-	-	-	-	-	-	-	-	-	-	-	-	-	-
hypothetical protein	7	1	0.016329	1	1	0.125	0.125	-	-	-	-	-	-	-	-	-	-	-	-	+	-	-	-	-	-	-	+	+	-	-	-	-	-	-	-	-	-	+	-	-	-	-	-	-	-	-	-	+	+
hypothetical protein	4	0	0.0320245	1	1	0.125	0.125	-	-	-	-	-	-	-	-	-	-	-	-	-	-	-	-	-	-	-	+	+	-	-	-	-	-	-	-	-	-	+	-	-	-	-	-	-	-	-	-	-	-
hypothetical protein	4	0	0.0320245	1	1	0.125	0.125	-	-	-	-	-	-	-	-	-	-	-	-	-	-	-	-	-	-	-	+	+	-	-	-	-	-	-	-	-	-	+	-	-	-	-	-	-	-	-	-	-	-
RNA polymerase sigma factor SigA	4	0	0.0320245	1	1	0.125	0.125	-	-	-	-	-	-	-	-	-	-	-	-	-	-	-	-	-	-	-	+	+	-	-	-	-	-	-	-	-	-	+	-	-	-	-	-	-	-	-	-	-	-
ATP-dependent DNA helicase RecQ	4	0	0.0320245	1	1	0.125	0.125	-	-	-	-	-	-	-	-	-	-	-	-	-	-	-	-	-	-	-	+	+	-	-	-	-	-	-	-	-	-	+	-	-	-	-	-	-	-	-	-	-	-
hypothetical protein	8	1	0.00719196	1	0.766708	0.21875	0.21875	-	-	-	-	-	-	-	-	-	-	-	-	-	-	-	-	-	-	-	-	+	-	-	-	-	-	-	-	-	-	+	-	-	-	-	-	-	-	-	+	-	+
hypothetical protein	8	1	0.00719196	1	0.766708	0.21875	0.21875	-	-	-	-	-	-	-	-	-	-	-	-	-	-	-	-	-	-	-	-	+	-	-	-	-	-	-	-	-	-	+	-	-	-	-	-	-	-	-	+	-	+
hypothetical protein	8	1	0.00719196	1	0.766708	0.21875	0.21875	-	-	-	-	-	-	-	-	-	-	-	-	-	-	-	-	-	-	-	-	+	-	-	-	-	-	-	-	-	-	+	-	-	-	-	-	-	-	-	+	-	+
Putative DNA repair helicase RadD	8	1	0.00719196	1	0.766708	0.21875	0.21875	-	-	-	-	-	-	-	-	-	-	-	-	-	-	-	-	-	-	-	-	+	-	-	-	-	-	-	-	-	-	+	-	-	-	-	-	-	-	-	+	-	+
hypothetical protein	8	1	0.00719196	1	0.766708	0.21875	0.21875	-	-	-	-	-	-	-	-	-	-	-	-	-	-	-	-	-	-	-	-	+	-	-	-	-	-	-	-	-	-	+	-	-	-	-	-	-	-	-	+	-	+
hypothetical protein	8	1	0.00719196	1	0.766708	0.21875	0.21875	-	-	-	-	-	-	-	-	-	-	-	-	-	-	-	-	-	-	-	-	+	-	-	-	-	-	-	-	-	-	+	-	-	-	-	-	-	-	-	+	-	+
hypothetical protein	6	1	0.0359844	1	1	0.21875	0.21875	-	-	-	-	-	-	-	-	-	-	-	-	-	-	-	-	-	-	-	-	+	-	-	-	-	-	-	-	-	-	+	-	-	-	-	-	-	-	-	+	-	+
hypothetical protein	4	0	0.0320245	1	1	0.25	0.25	-	-	-	-	-	-	-	-	-	-	-	-	-	-	-	-	-	-	-	+	-	-	-	-	-	-	-	-	-	-	-	-	-	-	-	-	-	-	-	-	-	+
hypothetical protein	4	0	0.0320245	1	1	0.25	0.25	-	-	-	-	-	-	-	-	-	-	-	-	-	-	-	-	-	+	-	-	-	+	-	-	-	-	-	-	-	-	-	-	-	-	-	-	-	-	-	-	-	-
Deoxyuridine 5'-triphosphate nucleotidohydrolase	4	0	0.0320245	1	1	0.25	0.25	-	-	-	-	-	-	-	-	-	-	-	-	-	-	-	-	-	-	-	+	+	+	-	-	-	-	-	-	-	-	-	-	-	-	-	-	-	-	-	-	-	-
hypothetical protein	7	2	0.0336943	1	1	0.289062	0.289062	-	-	-	-	-	-	-	-	-	-	+	-	-	-	-	-	-	-	+	+	-	+	-	-	-	-	-	-	+	-	-	-	-	-	-	-	-	-	-	-	-	+
hypothetical protein	9	22	0.0176389	1	1	0.0385742	0.387695	+	-	+	+	-	+	+	+	+	+	+	+	+	+	-	+	-	-	-	-	-	-	-	+	-	+	+	-	+	+	+	+	+	-	-	+	-	-	-	-	-	+
hypothetical protein	9	22	0.0176389	1	1	0.0385742	0.387695	+	-	+	+	-	+	+	+	+	+	+	+	+	+	-	+	-	-	-	-	-	-	-	+	-	+	+	-	+	+	+	+	+	-	-	+	-	-	-	-	-	+
hypothetical protein	11	6	0.0470251	1	1	0.0390625	0.507812	-	+	+	-	-	-	-	-	-	-	-	-	-	-	-	-	-	+	+	+	-	-	-	-	+	-	-	-	-	-	+	-	+	+	+	-	-	+	-	-	+	+
hypothetical protein	11	6	0.0470251	1	1	0.0390625	0.507812	-	+	+	-	-	-	-	-	-	-	-	-	-	-	-	-	-	+	+	+	-	-	-	-	+	-	-	-	-	-	+	-	+	+	+	-	-	+	-	-	+	+
Tetracycline resistance protein TetM from transposon TnFO1	11	6	0.0470251	1	1	0.0390625	0.507812	-	+	+	-	-	-	-	-	-	-	-	-	-	-	-	-	-	+	+	+	-	-	-	-	+	-	-	-	-	-	+	-	+	+	+	-	-	+	-	-	+	+
hypothetical protein	9	2	0.0067823	1	0.766708	0.6875	0.6875	-	-	-	-	-	-	-	-	-	-	-	-	-	-	-	-	-	-	-	-	+	+	-	-	-	-	+	-	-	-	+	-	-	-	-	-	-	-	-	-	-	+
hypothetical protein	7	2	0.0336943	1	1	0.6875	0.6875	-	-	-	-	-	-	-	-	-	-	-	-	-	-	-	-	-	-	-	-	+	-	-	-	-	-	+	-	-	-	+	-	-	-	-	-	-	-	-	-	-	+
hypothetical protein	7	2	0.0336943	1	1	0.6875	0.6875	-	-	-	-	-	-	-	-	-	-	-	-	-	-	-	-	-	-	-	-	+	-	-	-	-	-	+	-	-	-	+	-	-	-	-	-	-	-	-	-	-	+
hypothetical protein	7	2	0.0336943	1	1	0.6875	0.6875	-	-	-	-	-	-	-	-	-	-	-	-	-	-	-	-	-	-	-	-	+	-	-	-	-	-	+	-	-	-	+	-	-	-	-	-	-	-	-	-	-	+
hypothetical protein	7	2	0.0336943	1	1	0.6875	0.6875	-	-	-	-	-	-	-	-	-	-	-	-	-	-	-	-	-	-	-	-	+	-	-	-	-	-	+	-	-	-	+	-	-	-	-	-	-	-	-	-	-	+
hypothetical protein	7	2	0.0336943	1	1	0.6875	0.6875	-	-	-	-	-	-	-	-	-	-	-	-	-	-	-	-	-	-	-	-	+	-	-	-	-	-	+	-	-	-	+	-	-	-	-	-	-	-	-	-	-	+
hypothetical protein	7	2	0.0336943	1	1	0.6875	0.6875	-	-	-	-	-	-	-	-	-	-	-	-	-	-	-	-	-	-	-	-	+	-	-	-	-	-	+	-	-	-	+	-	-	-	-	-	-	-	-	-	-	+
hypothetical protein	7	2	0.0336943	1	1	0.6875	0.6875	-	-	-	-	-	-	-	-	-	-	-	-	-	-	-	-	-	-	-	-	+	-	-	-	-	-	+	-	-	-	+	-	-	-	-	-	-	-	-	-	-	+
hypothetical protein	7	2	0.0336943	1	1	0.6875	0.6875	-	-	-	-	-	-	-	-	-	-	-	-	-	-	-	-	-	-	-	-	+	-	-	-	-	-	+	-	-	-	+	-	-	-	-	-	-	-	-	-	-	+
hypothetical protein	7	2	0.0336943	1	1	0.6875	0.6875	-	-	-	-	-	-	-	-	-	-	-	-	-	-	-	-	-	-	-	-	+	-	-	-	-	-	+	-	-	-	+	-	-	-	-	-	-	-	-	-	-	+
hypothetical protein	7	2	0.0336943	1	1	0.6875	0.6875	-	-	-	-	-	-	-	-	-	-	-	-	-	-	-	-	-	-	-	-	+	-	-	-	-	-	+	-	-	-	+	-	-	-	-	-	-	-	-	-	-	+
hypothetical protein	7	2	0.0336943	1	1	0.6875	0.6875	-	-	-	-	-	-	-	-	-	-	-	-	-	-	-	-	-	-	-	-	+	-	-	-	-	-	+	-	-	-	+	-	-	-	-	-	-	-	-	-	-	+
hypothetical protein	7	2	0.0336943	1	1	0.6875	0.6875	-	-	-	-	-	-	-	-	-	-	-	-	-	-	-	-	-	-	-	-	+	-	-	-	-	-	+	-	-	-	+	-	-	-	-	-	-	-	-	-	-	+
hypothetical protein	7	2	0.0336943	1	1	0.6875	0.6875	-	-	-	-	-	-	-	-	-	-	-	-	-	-	-	-	-	-	-	-	+	-	-	-	-	-	+	-	-	-	+	-	-	-	-	-	-	-	-	-	-	+
hypothetical protein	7	2	0.0336943	1	1	0.6875	0.6875	-	-	-	-	-	-	-	-	-	-	-	-	-	-	-	-	-	-	-	-	+	-	-	-	-	-	+	-	-	-	+	-	-	-	-	-	-	-	-	-	-	+
hypothetical protein	11	6	0.0470251	1	1	0.109375	0.753906	-	-	-	+	-	-	-	-	-	-	+	-	-	+	-	-	+	-	-	+	+	+	-	-	-	-	-	-	+	+	-	-	-	-	-	-	-	-	+	-	-	+
hypothetical protein	10	25	0.0057097	1	0.766708	0.0117188	1	-	+	-	+	-	+	-	+	+	+	+	+	-	+	+	-	+	-	-	-	+	+	+	+	+	+	+	+	+	+	-	+	+	+	+	+	-	-	+	-	-	+
Tyrosine recombinase XerD	8	3	0.0445984	1	1	0.015625	1	-	-	-	-	-	-	-	-	-	-	-	-	-	-	-	-	+	-	-	-	+	-	-	-	-	-	+	-	-	+	-	-	-	-	-	-	-	-	+	+	-	-
hypothetical protein	11	6	0.0470251	1	1	0.109375	1	-	-	-	+	+	-	-	+	-	-	+	-	-	+	-	-	-	-	+	+	-	-	-	-	-	-	+	-	-	-	+	-	-	-	-	-	-	-	-	+	+	+
hypothetical protein	14	7	0.0125534	1	1	0.179688	1	-	-	-	-	+	-	-	+	-	-	+	-	-	-	-	-	+	-	+	+	-	+	-	-	-	-	+	-	-	+	+	+	-	+	-	-	-	-	+	+	-	+
Immunoglobulin-binding protein sbi	5	18	0.00714917	1	0.766708	0.226562	1	-	-	-	+	+	+	+	+	-	+	+	+	+	-	-	-	-	-	+	-	+	-	+	+	+	+	+	-	+	+	-	+	+	-	-	-	-	-	-	-	-	-
hypothetical protein	13	5	0.00457489	1	0.766708	0.289062	1	-	-	-	+	-	-	-	+	-	-	-	-	-	+	-	-	-	-	-	+	+	+	-	-	-	-	+	-	-	-	+	-	-	-	-	-	-	-	-	+	-	+
Glycyl-glycine endopeptidase ALE-1	11	6	0.0470251	1	1	0.507812	1	-	-	-	+	-	-	-	+	-	-	-	-	-	+	-	-	-	-	-	-	+	-	-	-	-	+	+	-	-	-	+	-	-	-	-	-	-	-	-	+	-	+
Immunoglobulin-binding protein sbi	18	11	0.00742738	1	0.766708	0.581055	1	-	-	+	-	-	-	-	-	+	-	-	-	-	+	+	+	+	+	-	+	-	+	-	-	-	-	-	+	-	-	+	-	-	+	+	-	+	+	+	+	+	+
[truncated: 15 more columns]
