# Supplementary material for: Absence of Host-Specific Genes in Canine and Human Staphylococcus pseudintermedius as Inferred from Comparative Genomics
Source: Antibiotics (Basel). 2021 Jul 14;10(7):854. doi: 10.3390/antibiotics10070854 (PMC8300826; doi:10.3390/antibiotics10070854)
Supplement: Supplementary file 1 [file antibiotics-10-00854-s001.zip › Supplementary_Table S3_Wegener_MDPI_Antibiotics.xlsx]

## Sheet: Supplemental Table 2
Supplemental Table S3. Genome wide association study of CC241 defined with Roary-Scoary analysis
accession number		Best homology	Bonferroni_p	Benjamini_H_p	No. positive isolates	15S01748-1	16S06119-2	16S06120-1	16S06612-1*	16S06613-1	16S06614-1 *	16S06616-1	16S06617-1 *	16S06618-1	16S06619-1 *	16S06620-1	16S06621-1	16S07408-1	16S07409-1	16S07410-1	17S00105-1	17S00460-1	17S01338-1	17S01339-1	17S01340-1	17S01341-1	17S01342-1	17S01527-1	17S01528-1	17S01529-1	17S01531-1 *	17S01532-1	17S01533-1	17S01534-1 *	17S02308-1	17S02309-1	17S03114-1	18S00254-1	18S01204-2	18S02019-1	18S02794-1	18S03460-1	18S03461-1	18S03462-1	18S03463-1 *	18S03465-1	18S03466-1	18S03467-1	18S03468-1
P222	CP011490.1	putative replication protein	0.00166953	4.39349e-05	13	+	-	-	+	-	+	-	+	-	+	-	-	+	-	-	+	-	-	-	-	-	-	-	-	-	+	-	-	+	-	-	-	-	-	-	-	-	-	-	+	-	-	-	+
		putative replication protein	0.000524113	2.09645e-05	12	+	-	-	+	-	+	-	+	-	+	-	-	+	-	-	+	-	-	-	-	-	-	-	-	-	+	-	-	+	-	-	-	-	-	-	-	-	-	-	+	-	-	-	+
		inconclusive	0.00166953	4.39349e-05	13	+	-	-	+	-	+	-	+	-	+	-	-	+	-	-	+	-	-	-	-	-	-	-	-	-	+	-	-	+	-	-	-	-	-	-	-	-	-	-	+	-	-	-	+
		inconclusive	0.00166953	4.39349e-05	13	+	-	-	+	-	+	-	+	-	+	-	-	+	-	-	+	-	-	-	-	-	-	-	-	-	+	-	-	+	-	-	-	-	-	-	-	-	-	-	+	-	-	-	+
		inconclusive	0.00166953	4.39349e-05	13	+	-	-	+	-	+	-	+	-	+	-	-	+	-	-	+	-	-	-	-	-	-	-	-	-	+	-	-	+	-	-	-	-	-	-	-	-	-	-	+	-	-	-	+
		putative transposon Tn917 resolvase	0.00166953	4.39349e-05	13	+	-	-	+	-	+	-	+	-	+	-	-	+	-	-	+	-	-	-	-	-	-	-	-	-	+	-	-	+	-	-	-	-	-	-	-	-	-	-	+	-	-	-	+
		YdbT-like protein	0.00911471	0.00021197	11	+	-	-	+	-	+	-	+	-	+	-	-	+	-	-	+	-	-	-	-	-	-	-	-	-	+	-	-	+	-	-	-	-	-	-	-	-	-	-	+	-	-	-	+
		YbdS-like protein	0.000524113	2.09645e-05	12	+	-	-	+	-	+	-	+	-	+	-	-	+	-	-	+	-	-	-	-	-	-	-	-	-	+	-	-	+	-	-	-	-	-	-	-	-	-	-	+	-	-	-	+
		Bacteriocin BacSp222	0.000524113	2.09645e-05	12	+	-	-	+	-	+	-	+	-	+	-	-	+	-	-	+	-	-	-	-	-	-	-	-	-	+	-	-	+	-	-	-	-	-	-	-	-	-	-	+	-	-	-	+
		inconclusive	0.000524113	2.09645e-05	12	+	-	-	+	-	+	-	+	-	+	-	-	-	-	-	+	-	-	-	-	-	-	-	-	-	+	-	-	+	-	-	-	-	-	-	-	-	-	-	+	-	-	-	+
		inconclusive	0.000524113	2.09645e-05	12	+	-	-	+	-	+	-	+	-	+	-	-	-	-	-	+	-	-	-	-	-	-	-	-	-	+	-	-	+	-	-	-	-	-	-	-	-	-	-	+	-	-	-	+
		putative membrane protein	0.000524113	2.09645e-05	12	+	-	-	+	-	+	-	+	-	+	-	-	-	-	-	+	-	-	-	-	-	-	-	-	-	+	-	-	+	-	-	-	-	-	-	-	-	-	-	+	-	-	-	+
		putative ABC transporter ATP-binding protein	0.000524113	2.09645e-05	12	+	-	-	+	-	+	-	+	-	+	-	-	-	-	-	+	-	-	-	-	-	-	-	-	-	+	-	-	+	-	-	-	-	-	-	-	-	-	-	+	-	-	-	+
		inconclusive	0.00166953	4.39349e-05	13	+	-	-	+	-	+	-	+	-	+	-	-	+	-	-	+	-	-	-	-	-	-	-	-	-	+	-	-	+	-	-	-	-	-	-	-	-	-	-	+	-	-	-	+
		inconclusive	0.00166953	4.39349e-05	13	+	-	-	+	-	+	-	+	-	+	-	-	+	-	-	+	-	-	-	-	-	-	-	-	-	+	-	-	+	-	-	-	-	-	-	-	-	-	-	+	-	-	-	+
		inconclusive	0.00166953	4.39349e-05	13	+	-	-	+	-	+	-	+	-	+	-	-	+	-	-	+	-	-	-	-	-	-	-	-	-	+	-	-	+	-	-	-	-	-	-	-	-	-	-	+	-	-	-	+
		CobQ/CobB/MinD/ParA nucleotide binding domain protein CDS	0.00166953	4.39349e-05	13	+	-	-	+	-	+	-	+	-	+	-	-	+	-	-	+	-	-	-	-	-	-	-	-	-	+	-	-	+	-	-	-	-	-	-	-	-	-	-	+	-	-	-	+
CRISPR-Cas		HTH-type transcriptional regulator cbl	0.000133631	1.48479e-05	11	-	-	-	+	-	+	-	+	-	+	-	-	+	-	-	-	-	-	-	-	-	-	-	-	+	+	-	+	+	-	-	-	-	-	-	-	-	-	-	+	-	-	-	-
		inconclusive	0.00166953	4.39349e-05	13	-	-	-	+	-	+	-	+	-	+	-	-	+	-	-	-	-	-	-	-	-	-	-	-	+	+	-	+	+	-	-	-	-	-	-	-	-	-	-	+	-	-	-	-
		p-aminobenzoyl-glutamate hydrolase subunit B abgB_1	0.00166953	4.39349e-05	13	-	-	-	+	-	+	-	+	-	+	-	-	+	-	-	-	-	-	-	-	-	-	-	-	+	+	-	+	+	-	-	-	-	-	-	-	-	-	-	+	-	-	-	-
		CRISPR-associated endonuclease Cas1	0.000524113	2.09645e-05	12	-	-	-	+	-	+	-	+	-	+	-	-	+	-	-	-	-	-	-	-	-	-	-	-	+	+	-	+	+	-	-	-	-	-	-	-	-	-	-	+	-	-	-	-
		CRISPR-associated endoribonuclease Cas2	0.000524113	2.09645e-05	12	-	-	-	+	-	+	-	+	-	+	-	-	+	-	-	-	-	-	-	-	-	-	-	-	+	+	-	+	+	-	-	-	-	-	-	-	-	-	-	-	-	-	-	-
		CRISPR-associated protein Cas10/Csm1	0.000524113	2.09645e-05	12	-	-	-	+	-	+	-	+	-	+	-	-	+	-	-	-	-	-	-	-	-	-	-	-	+	+	-	+	+	-	-	-	-	-	-	-	-	-	-	+	-	-	-	-
		CRISPR type III-associated protein Csm2	0.00258302	6.15004e-05	10	-	-	-	+	-	+	-	+	-	+	-	-	+	-	-	-	-	-	-	-	-	-	-	-	+	+	-	+	+	-	-	-	-	-	-	-	-	-	-	+	-	-	-	-
		CRISPR type III-associated RAMP protein Csm3	0.000524113	2.09645e-05	12	-	-	-	+	-	+	-	+	-	+	-	-	+	-	-	-	-	-	-	-	-	-	-	-	+	+	-	+	+	-	-	-	-	-	-	-	-	-	-	+	-	-	-	-
		CRISPR type III-associated RAMP protein Csm4	0.000524113	2.09645e-05	12	-	-	-	+	-	+	-	+	-	+	-	-	+	-	-	-	-	-	-	-	-	-	-	-	+	+	-	+	+	-	-	-	-	-	-	-	-	-	-	+	-	-	-	-
	VED61530.1	Csm5	0.000524113	2.09645e-05	12	-	-	-	+	-	+	-	+	-	+	-	-	+	-	-	-	-	-	-	-	-	-	-	-	+	+	-	+	+	-	-	-	-	-	-	-	-	-	-	+	-	-	-	-
		CRISPR-associated protein Csm6	0.00258302	6.15004e-05	10	-	-	-	+	-	+	-	+	-	+	-	-	+	-	-	-	-	-	-	-	-	-	-	-	+	+	-	+	+	-	-	-	-	-	-	-	-	-	-	+	-	-	-	-
		CRISPR-associated endoribonuclease Cas6	0.000524113	2.09645e-05	12	-	-	-	+	-	+	-	+	-	+	-	-	+	-	-	-	-	-	-	-	-	-	-	-	+	+	-	+	+	-	-	-	-	-	-	-	-	-	-	+	-	-	-	-
PRE25-like	MK775653	Adenosine monophosphate-protein transferase NmFic	0.0340072	0.000586331	22	+	-	+	+	-	+	-	+	-	+	-	-	-	-	-	+	-	-	-	+	-	-	-	-	-	+	-	-	+	+	-	-	-	+	-	+	-	+	-	+	-	-	-	+
		recombinase rec	0.0340072	0.000586331	22	+	-	+	+	-	+	-	+	-	+	-	-	-	-	-	+	-	-	-	+	-	-	-	-	-	+	-	-	+	+	-	-	-	+	-	+	-	+	-	+	-	-	-	+
		transposase ( IS1252)	0.00230124	5.90061e-05	18	+	-	+	+	-	+	-	+	-	+	-	-	-	-	-	+	-	-	-	-	-	-	-	-	-	+	-	-	+	-	-	-	-	+	-	+	-	+	-	+	-	-	-	+
		inconclusive	0.0340072	0.000586331	22	+	-	+	+	-	+	-	+	-	+	-	-	-	-	-	+	-	-	-	+	-	-	-	-	-	+	-	-	+	+	-	-	-	+	-	+	-	+	-	+	-	-	-	+
		Plasmid recombination enzyme pre	0.0340072	0.000586331	22	+	-	+	+	-	+	-	+	-	+	-	-	-	-	-	+	-	-	-	+	-	-	-	-	-	+	-	-	+	+	-	-	-	+	-	+	-	+	-	+	-	-	-	+
		Chloramphenicol acetyltransferase cat	0.0340072	0.000586331	22	+	-	+	+	-	+	-	+	-	+	-	-	-	-	-	+	-	-	-	+	-	-	-	-	-	+	-	-	+	+	-	-	-	+	-	+	-	+	-	+	-	-	-	+
		Replication initiation protein repD	0.0340072	0.000586331	22	+	-	+	+	-	+	-	+	-	+	-	-	-	-	-	+	-	-	-	+	-	-	-	-	-	+	-	-	+	+	-	-	-	+	-	+	-	+	-	+	-	-	-	+
		DNA topoisomerase 3 topB_2	0.00971634	0.000220826	20	+	-	-	+	-	+	-	+	-	+	-	-	-	-	-	+	-	-	-	+	-	-	-	-	-	+	-	-	+	+	-	-	-	+	-	-	-	-	-	+	-	-	-	+
		hypothetical protein	0.0601666	0.00101977	23	+	-	+	+	-	+	-	+	-	+	-	-	-	-	-	+	-	-	-	+	-	-	-	-	-	+	-	-	+	+	-	-	-	+	-	+	-	+	-	+	-	-	-	+
		rRNA adenine N-6-methyltransferase erm	1	0.0707344	34	+	-	+	+	-	+	-	+	+	+	-	+	-	-	+	+	+	-	-	+	-	-	-	+	-	+	-	-	+	+	+	+	-	+	+	+	-	+	-	+	-	-	+	+
		inconclusive	0.0340072	0.000586331	22	+	-	+	+	-	+	-	+	-	+	-	-	-	-	-	+	-	-	-	+	-	-	-	-	-	+	-	-	+	+	-	-	-	+	-	+	-	+	-	+	-	-	-	+
		UDP-N-acetylglucosamine kinase	0.0340072	0.000586331	22	+	-	+	+	-	+	-	+	-	+	-	-	-	-	-	+	-	-	-	+	-	-	-	-	-	+	-	-	+	+	-	-	-	+	-	+	-	+	-	+	-	-	-	+
		Antitoxin epsilon	0.0340072	0.000586331	22	+	-	+	+	-	+	-	+	-	+	-	-	-	-	-	+	-	-	-	+	-	-	-	-	-	+	-	-	+	+	-	-	-	+	-	+	-	+	-	+	-	-	-	+
		omega Transcriptional Repressor	0.0340072	0.000586331	22	+	-	+	+	-	+	-	+	-	+	-	-	-	-	-	+	-	-	-	+	-	-	-	-	-	+	-	-	+	+	-	-	-	+	-	+	-	+	-	+	-	-	-	+
		Chromosome-partitioning ATPase Soj	0.0340072	0.000586331	22	+	-	+	+	-	+	-	+	-	+	-	-	-	-	-	+	-	-	-	+	-	-	-	-	-	+	-	-	+	+	-	-	-	+	-	+	-	+	-	+	-	-	-	+
		Bifunctional ligase/repressor BirA	0.690146	0.00802495	28	+	-	+	+	-	+	-	+	-	+	+	-	-	-	-	+	-	-	-	+	-	+	-	-	-	+	-	-	+	+	+	-	-	+	-	+	-	+	-	+	-	-	-	+
		Aminoglycoside 3'-phosphotransferase aph(3’)-III	0.690146	0.00802495	28	+	-	+	+	-	+	-	+	-	+	+	-	-	-	-	+	-	-	-	+	-	+	-	-	-	+	-	-	+	+	+	-	-	+	-	+	-	+	-	+	-	-	-	+
		streptothricin N-acetyltransferase sat4	0.690146	0.00802495	28	+	-	+	+	-	+	-	+	-	+	+	-	-	-	-	+	-	-	-	+	-	+	-	-	-	+	-	-	+	+	+	-	-	+	-	+	-	+	-	+	-	-	-	+
		Aminoglycoside 6-adenylyltransferase ant6-la	0.690146	0.00802495	28	+	-	+	+	-	+	-	+	-	+	+	-	-	-	-	+	-	-	-	+	-	+	-	-	-	+	-	-	+	+	+	-	-	+	-	+	-	+	-	+	-	-	-	+
		27-O-demethylrifamycin SV methyltransferase	0.690146	0.00802495	28	+	-	+	+	-	+	-	+	-	+	+	-	-	-	-	+	-	-	-	+	-	+	-	-	-	+	-	-	+	+	+	-	-	+	-	+	-	+	-	+	-	-	-	+
		inconclusive	0.690146	0.00802495	28	+	-	+	+	-	+	-	+	-	+	+	-	-	-	-	+	-	-	-	+	-	+	-	-	-	+	-	-	+	+	+	-	-	+	-	+	-	+	-	+	-	-	-	+
		transposase ( IS256)**			1	-	-	-	-	-	-	-	-	-	-	-	-	-	-	-	+	-	-	-	-	-	-	-	-	-	-	-	-	-	-	-	-	-	-	-	-	-	-	-	-	-	-	-	-
		transposase ( IS1216) **	0.0340072	0.000586331	22	+	-	partial	+	-	+	-	+	-	+	-	-	-	-	-	+	-	-	-	+	-	-	-	-	-	+	-	-	+	+	-	-		+	-	+	-	+	-	+	-	-	-	+
		inconclusive	6.1846e-05	7.73075e-06	8	-	-	-	+	-	+	-	+	-	-	-	-	-	-	-	-	-	-	-	-	-	-	-	-	-	+	-	-	+	-	-	-	-	-	-	-	-	-	-	+	-	-	-	-
		dCTP deaminase dcd_1	6.1846e-05	7.73075e-06	8	-	-	-	+	-	+	-	+	-	-	-	-	-	-	-	-	-	-	-	-	-	-	-	-	-	+	-	-	+	-	-	-	-	-	-	-	-	-	-	+	-	-	-	-
		NADH oxidase	6.1846e-05	7.73075e-06	8	-	-	-	+	-	+	-	+	-	-	-	-	-	-	-	-	-	-	-	-	-	-	-	-	-	+	-	-	+	-	-	-	-	-	-	-	-	-	-	+	-	-	-	-
		inconclusive	6.1846e-05	7.73075e-06	8	-	-	-	+	-	+	-	+	-	-	-	-	-	-	-	-	-	-	-	-	-	-	-	-	-	+	-	-	+	-	-	-	-	-	-	-	-	-	-	+	-	-	-	-
		inconclusive	6.1846e-05	7.73075e-06	8	-	-	-	+	-	+	-	+	-	-	-	-	-	-	-	-	-	-	-	-	-	-	-	-	-	+	-	-	+	-	-	-	-	-	-	-	-	-	-	+	-	-	-	-
	QKK88872.1	DeoR family transcriptional regulator	6.1846e-05	7.73075e-06	8	-	-	-	+	-	+	-	+	-	-	-	-	-	-	-	-	-	-	-	-	-	-	-	-	-	+	-	-	+	-	-	-	-	-	-	-	-	-	-	+	-	-	-	-
		DNA replication and repair protein RecF	6.1846e-05	7.73075e-06	8	-	-	-	+	-	+	-	+	-	-	-	-	-	-	-	-	-	-	-	-	-	-	-	-	-	+	-	-	+	-	-	-	-	-	-	-	-	-	-	+	-	-	-	-
		inconclusive	6.1846e-05	7.73075e-06	8	-	-	-	+	-	+	-	+	-	-	-	-	-	-	-	-	-	-	-	-	-	-	-	-	-	+	-	-	+	-	-	-	-	-	-	-	-	-	-	+	-	-	-	-
		inconclusive	0.00258302	6.15004e-05	10	+		-	+	-	+	-	+	+	-	-	-	-	-	-	-	-	-	-	-	-	-	-	-	-	+	-	-	+	-	-	-	-	-	-	-	-	-	-	+	-	-	-	-
		putative type I restriction enzymeP M protein	0.0185494	0.000412208	21	+	-	+	+	+	+	-	+	-	+	+	-	+	-	-	-	-	+	-	-	-	-	+	-	-	+	-	-	+	-	-	-	-	-	-	-	-	-	-	+	-	-	-	-
	AYG56857.1/AYG56858.1	restriction endonuclease subunit S /type I restriction-modification system subunit M	0.00102277	3.81765e-05	17	+	-	-	+	+	+	-	+	-	+	+	-	-	-	-	-	-	+	-	-	-	-	-	-	-	+	-	-	+	-	+	-	-	-	-	-	-	-	-	+	-	-	-	-
		inconclusive	0.000421142	2.09645e-05	16	+	-	-	+	-	+	-	+	-	+	-	-	-	-	-	-	-	-	-	-	-	-	-	-	-	+	-	-	+	-	-	-	+	-	+	-	-	+	+	+	-	-	-	-
		inconclusive	0.00103077	3.81765e-05	7	-	-	-	+	-	-	-	+	-	-	-	-	-	-	-	-	-	-	-	-	-	-	-	-	-	+	-	-	+	-	-	-	-	-	-	-	-	-	-	-	-	-	-	-
		inconclusive	0.0262959	0.00057165	12	-	-	-	+	-	+	-	+	-	+	-	-	-	+	-	-	-	-	+	-	-	-	-	-	-	+	-	-	+	+	-	-	-	-	-	-	-	-	-	-	-	-	-	-
		inconclusive	0.000157928	1.57928e-05	42	+	+	+	-	+	-	+	-	-	-	+	+	+	+	+	+	+	+	+	+	+	+	-	+	-	-	-	+	-	-	+	+	+	+	+	+	+	+	+	-	+	+	+	+
* CC241 isolates
**Present at the end and within the element
[truncated: 13 more columns]
